# Supplementary material for: 1H-NMR Guided Isolation of Bioactive Compounds from Species of the Genus Piper
Source: Molecules. 2025 Apr 30;30(9):2020. doi: 10.3390/molecules30092020 (PMC12073215; doi:10.3390/molecules30092020)
Supplement: Supplementary file 1 [file molecules-30-02020-s001.zip]

Archive with 1 entries (1 files):
- molecules-3547700-supplementary-correct.pdf
